# Supplementary material for: Improvement in Dacryoendoscopic Visibility after Image Processing Using Comb-Removal and Image-Sharpening Algorithms
Source: J Clin Med. 2022 Apr 7;11(8):2073. doi: 10.3390/jcm11082073 (PMC9032983; doi:10.3390/jcm11082073)
Supplement: Supplementary file 1 [file jcm-11-02073-s001.zip]

Archive with 10 entries (9 files):
- suppelentary_videos/
- __MACOSX/._suppelentary_videos
- suppelentary_videos/Video S1.mp4
- __MACOSX/suppelentary_videos/._Video S1.mp4
- suppelentary_videos/Video S3.mp4
- __MACOSX/suppelentary_videos/._Video S3.mp4
- suppelentary_videos/Video S2.mp4
- __MACOSX/suppelentary_videos/._Video S2.mp4
- suppelentary_videos/Video S4.mp4
- __MACOSX/suppelentary_videos/._Video S4.mp4
